# Supplementary material for: Zwartia vadi sp. nov., a Novel Species of the GKS98 Cluster Isolated from a Stream, and the Reclassification of ‘Achromobacter Panacis’ as Zwartia panacis comb. nov
Source: Microorganisms. 2023 Aug 24;11(9):2150. doi: 10.3390/microorganisms11092150 (PMC10535154; doi:10.3390/microorganisms11092150)
Supplement: Supplementary file 1 [file microorganisms-11-02150-s001.zip]

Archive with 1 entries (1 files):
- microorganisms-2565524-supplementary.pdf
